# Supplementary material for: ProbStab: A probabilistic ML-assisted pipeline for genotype performance, stability, and risk evaluation in multi-environment trials
Source: PLoS One. 2026 Jul 10;21(7):e0352098. doi: 10.1371/journal.pone.0352098 (PMC13354077; doi:10.1371/journal.pone.0352098)
Supplement: S3 File — (GZ) [file pone.0352098.s013.gz]

Archive with 11 entries (11 files):
- ProbStab/DESCRIPTION
- ProbStab/LICENSE
- ProbStab/NAMESPACE
- ProbStab/README.md
- ProbStab/Usage.txt
- ProbStab/ci_perf_pipe.R
- ProbStab/load_data.R
- ProbStab/ml_tcp_pipe.R
- ProbStab/perform_anova.R
- ProbStab/prob_stab_pipe.R
- ProbStab/risk_potential_pipe.R
