# Supplementary material for: ProbStab: A probabilistic ML-assisted pipeline for genotype performance, stability, and risk evaluation in multi-environment trials
Source: PLoS One. 2026 Jul 10;21(7):e0352098. doi: 10.1371/journal.pone.0352098 (PMC13354077; doi:10.1371/journal.pone.0352098)
Supplement: S3 File — (GZ) [file pone.0352098.s013.gz › ProbStab/DESCRIPTION]

Package: ProbStab
Type: Package
Title: Probabilistic Stability, Performance, and Risk Analysis for
        Genotypes
Version: 0.1.0
Author: Mohammadreza Shiri <mohammadrezashiri52@gmail.com>
Maintainer: Mohammadreza Shiri <mohammadrezashiri52@gmail.com>
Description: A comprehensive toolkit for analyzing genotype performance across multiple environments. It uses a machine learning pipeline (Random Forest) to generate probabilistic predictions and prediction intervals. Key features include stability analysis using a bootstrapped version of Shukla's stability variance, risk assessment, confidence interval estimation, and potential evaluation for genotype selection.
License: MIT + file LICENSE
Encoding: UTF-8
RoxygenNote: 7.3.2
Imports: dplyr, caret, ranger, foreach, doParallel, knitr, ggplot2,
        tidyr, tibble, gridExtra, ggrepel, progress, agricolae
Suggests: testthat (>= 3.0.0)
NeedsCompilation: no
Packaged: 2025-10-02 12:35:50 UTC; mshiri
