# Supplementary material for: ProbStab: A probabilistic ML-assisted pipeline for genotype performance, stability, and risk evaluation in multi-environment trials
Source: PLoS One. 2026 Jul 10;21(7):e0352098. doi: 10.1371/journal.pone.0352098 (PMC13354077; doi:10.1371/journal.pone.0352098)
Supplement: S3 File — (GZ) [file pone.0352098.s013.gz › ProbStab/NAMESPACE]

# Default NAMESPACE created by R
# Remove the previous line if you edit this file

# Export all names
exportPattern(".")

# Import all packages listed as Imports or Depends
import(
  dplyr,
  caret,
  ranger,
  foreach,
  doParallel,
  knitr,
  ggplot2,
  tidyr,
  tibble,
  gridExtra,
  ggrepel,
  progress,
  agricolae
)
