# Supplementary material for: ProbStab: A probabilistic ML-assisted pipeline for genotype performance, stability, and risk evaluation in multi-environment trials
Source: PLoS One. 2026 Jul 10;21(7):e0352098. doi: 10.1371/journal.pone.0352098 (PMC13354077; doi:10.1371/journal.pone.0352098)
Supplement: S3 File — (GZ) [file pone.0352098.s013.gz › ProbStab/README.md]

# ProbStab R Package

ProbStab provides tools for probabilistic stability and performance analysis of genotypes using ML pipelines, bootstrapping, and classical ANOVA.

## Installation

Clone the repository and build the package:

```r
# Install devtools if not already installed
install.packages("devtools")
devtools::install_github("Mohammadreza-shiri/ProbStab")
