# Supplementary material for: ProbStab: A probabilistic ML-assisted pipeline for genotype performance, stability, and risk evaluation in multi-environment trials
Source: PLoS One. 2026 Jul 10;21(7):e0352098. doi: 10.1371/journal.pone.0352098 (PMC13354077; doi:10.1371/journal.pone.0352098)
Supplement: S3 File — (GZ) [file pone.0352098.s013.gz › ProbStab/Usage.txt]

library(ProbStab)

# Load your data
# --- Box 1: Prepare the data ---
met_data <- load_data(
  training_path = "C:/Users/mshiri/Desktop/maize1.txt",
  analysis_path = "C:/Users/mshiri/Desktop/maize2.txt"
)

# --- Box 2: Run the entire modeling and analysis pipeline ---
analysis_results <- ml_tcp_pipe(
  df_train = met_data$train,
  df_analysis = met_data$analysis,
  mtry_values = c(1, 2),
  node_size_values = c(3, 5, 10),
  cv_folds = 5,
  num_trees = 1000
)

print(analysis_results$hyperparameters)
print(analysis_results$training_performance)
print(analysis_results$analysis_comparison_sample)
print(analysis_results$analysis_summary_stats)
print(analysis_results$analysis_density_plot)

# --- Box 3: Run the stability analysis pipeline ---
stability_results <- prob_stab_pipe(
  model_results = analysis_results,
  boot_reps = 1000,
  top_geno_frac = 0.15
)

print(stability_results$final_summary_table_kable)
print(stability_results$plot_yield)
print(stability_results$plot_prob_performance)
print(stability_results$plot_prob_stability)
print(stability_results$plot_prob_joint)
print(stability_results$plot_Superior_performance_prob_vs_Superior_stability_prob)

# --- Box 4: Run the risk and potential analysis pipeline ---
risk_potential_results <- risk_potential_pipe(
  model_results = analysis_results,
  boot_reps_ci = 1000
)

print(risk_potential_results$risk_summary_table)
print(risk_potential_results$potential_summary_table)

# --- Box 5: Generate supplementary visualizations ---
ci_results <- ci_perf_pipe(
  model_results = analysis_results,
  stability_results = stability_results,
  boot_reps_ci = 1000
)

print(ci_results$plot_ci)

# --- Box 6: Perform Classical ANOVA on OBSERVED data ---
classical_anova_results <- perform_anova(
  observed_data = met_data$analysis
)

print(classical_anova_results$anova_table_kable)

if (!is.null(classical_anova_results$lsd_groups_kable)) {
  print(classical_anova_results$lsd_groups_kable)
}
