# Supplementary material for: ProbStab: A probabilistic ML-assisted pipeline for genotype performance, stability, and risk evaluation in multi-environment trials
Source: PLoS One. 2026 Jul 10;21(7):e0352098. doi: 10.1371/journal.pone.0352098 (PMC13354077; doi:10.1371/journal.pone.0352098)
Supplement: S3 File — (GZ) [file pone.0352098.s013.gz › ProbStab/ci_perf_pipe.R]

#' Genotype Performance Confidence Intervals
#'
#' Calculates and plots 95% bootstrapped confidence intervals for the mean
#' predicted yield of each genotype.
#'
#' @param model_results The list object returned by `ml_tcp_pipe`.
#' @param stability_results The list object returned by `prob_stab_pipe`.
#' @param boot_reps_ci The number of bootstrap replications for CI calculation.
#' @return A list containing the confidence interval plot object.
#' @import dplyr
#' @import ggplot2
#' @export
ci_perf_pipe <- function(model_results, stability_results, boot_reps_ci = 100) {
  best_params <- model_results$best_params
  df_train <- model_results$df_train
  df_analysis <- model_results$df_analysis
  final_model_mean <- model_results$final_model
  genos <- levels(df_analysis$genotype)
  envs <- levels(df_analysis$environment)
  full_grid <- expand.grid(genotype = genos, environment = envs)
  full_grid$predicted_yield <- predict(final_model_mean, data = full_grid)$predictions
  genotype_ranking <- full_grid %>% group_by(genotype) %>% summarise(mean_pred_yield = mean(predicted_yield))
  set.seed(456); B_ci <- boot_reps_ci
  yield_matrix <- matrix(NA, nrow = length(genos), ncol = B_ci, dimnames = list(genos, NULL))

  cat("--- Calculating Confidence Intervals ---\n")
  pb_ci <- progress_bar$new(format = "  CI Calculation    [:bar] :percent eta: :eta", total = B_ci, clear = FALSE, width = 60)
  for (b in 1:B_ci) {
    sample_data <- df_train[sample(nrow(df_train), replace = TRUE), ]
    rf_b <- ranger(yield ~ genotype + environment, data = sample_data, mtry = best_params$mtry, min.node.size = best_params$min.node.size, splitrule = best_params$splitrule, num.trees = 500, seed = b)
    grid_preds_b <- predict(rf_b, data = full_grid)$predictions
    avg_preds_b <- tapply(grid_preds_b, full_grid$genotype, mean)
    yield_matrix[, b] <- avg_preds_b[rownames(yield_matrix)]
    pb_ci$tick()
  }
  cat("✅ Confidence intervals calculated.\n")

  ci_stats <- apply(yield_matrix, 1, function(x) {
    x <- x[!is.na(x)]
    c(mean = mean(x),
      lower = unname(quantile(x, 0.025)),
      upper = unname(quantile(x, 0.975)))
  })
  ci_df <- as.data.frame(t(ci_stats))
  colnames(ci_df) <- c("mean", "lower", "upper")
  ci_df$genotype <- rownames(ci_df)
  ci_df <- ci_df %>% left_join(genotype_ranking, by = "genotype") %>% arrange(desc(mean_pred_yield))
  grand_mean_yield <- mean(ci_df$mean)
  p_ci <- ci_df %>%
    mutate(color_group = ifelse(mean >= grand_mean_yield, "Above Average", "Below Average")) %>%
    ggplot(aes(x = mean, y = reorder(genotype, mean), color = color_group)) +
    geom_point(size = 3) +
    geom_errorbarh(aes(xmin = lower, xmax = upper), height = 0.3, linewidth = 0.8) +
    geom_vline(xintercept = grand_mean_yield, linetype = "dashed", color = "black") +
    scale_color_manual(values = c("Above Average" = "blue", "Below Average" = "red")) +
    labs(title = "Genotype Performance with 95% Bootstrapped Confidence Intervals", subtitle = "Ranked by mean predicted yield; dashed line represents the grand mean.", x = "Predicted Yield", y = "Genotype", color = "Performance") +
    theme_minimal(base_size = 14) +
    theme(legend.position = "top")
  return(list(plot_ci = p_ci))
}
