# Supplementary material for: ProbStab: A probabilistic ML-assisted pipeline for genotype performance, stability, and risk evaluation in multi-environment trials
Source: PLoS One. 2026 Jul 10;21(7):e0352098. doi: 10.1371/journal.pone.0352098 (PMC13354077; doi:10.1371/journal.pone.0352098)
Supplement: S3 File — (GZ) [file pone.0352098.s013.gz › ProbStab/load_data.R]

#' Load and Prepare Trial Data
#'
#' Reads training and analysis datasets from specified paths and prepares them
#' for the modeling pipeline by setting column names and converting key columns to factors.
#'
#' @param training_path A string containing the file path to the training data.
#' @param analysis_path A string containing the file path to the analysis data.
#' @return A list containing two data frames: 'train' for the training data and 'analysis' for the analysis data.
#' @importFrom dplyr mutate across
#' @importFrom utils read.table
#' @importFrom stats setNames
#' @export
load_data <- function(training_path, analysis_path) {
  df_train <- utils::read.table(training_path, header = TRUE) %>%
    stats::setNames(c("environment", "rep", "genotype", "yield")) %>%
    dplyr::mutate(dplyr::across(c(genotype, environment), as.factor))
  df_analysis <- utils::read.table(analysis_path, header = TRUE) %>%
    stats::setNames(c("environment", "rep", "genotype", "yield")) %>%
    dplyr::mutate(dplyr::across(c(genotype, environment), as.factor))
  return(list(train = df_train, analysis = df_analysis))
}
