# Supplementary material for: ProbStab: A probabilistic ML-assisted pipeline for genotype performance, stability, and risk evaluation in multi-environment trials
Source: PLoS One. 2026 Jul 10;21(7):e0352098. doi: 10.1371/journal.pone.0352098 (PMC13354077; doi:10.1371/journal.pone.0352098)
Supplement: S3 File — (GZ) [file pone.0352098.s013.gz › ProbStab/ml_tcp_pipe.R]

#' Machine Learning Modeling and Prediction Pipeline
#'
#' Trains a ranger random forest model using cross-validation to find optimal
#' hyperparameters. It then generates predictions and prediction intervals for
#' both training and analysis datasets.
#'
#' @param df_train The training data frame.
#' @param df_analysis The analysis data frame.
#' @param mtry_values A numeric vector of mtry values to test.
#' @param node_size_values A numeric vector of minimum node sizes to test.
#' @param cv_folds An integer for the number of cross-validation folds.
#' @param num_trees An integer for the number of trees in the final model.
#' @return A list containing model outputs, performance metrics, and data frames.
#' @importFrom caret trainControl train createFolds
#' @importFrom ranger ranger
#' @importFrom parallel makePSOCKcluster stopCluster detectCores
#' @importFrom doParallel registerDoParallel
#' @importFrom foreach registerDoSEQ
#' @importFrom stats predict quantile cor median sd
#' @importFrom tidyr pivot_longer
#' @importFrom knitr kable
#' @importFrom progress progress_bar
#' @import dplyr
#' @import ggplot2
#' @export
ml_tcp_pipe <- function(df_train, df_analysis,
                        mtry_values = c(1, 2),
                        node_size_values = c(1, 3, 5, 10, 15),
                        cv_folds = 5,
                        num_trees = 2000) {
  set.seed(123)
  cat("--- Running Machine Learning TCP Pipe ---\n")
  cl <- makePSOCKcluster(parallel::detectCores() - 1); registerDoParallel(cl)
  train_control <- trainControl(method = "cv", number = cv_folds, search = "grid", allowParallel = TRUE)
  tune_grid <- expand.grid(mtry = mtry_values, min.node.size = node_size_values, splitrule = "variance")
  cat("⏳ Training model with cross-validation... (This may take a while)\n")
  caret_model <- train(yield ~ genotype + environment, data = df_train, method = "ranger", trControl = train_control, tuneGrid = tune_grid, num.trees = 1000)
  cat("✅ Model training complete.\n")
  stopCluster(cl); registerDoSEQ()
  best_params <- caret_model$bestTune
  final_hyperparams_table <- data.frame(Hyperparameter = c("mtry", "Node size (min.node.size)", "Split Rule", "Replace", "Sample Fraction"), Value = c(as.character(best_params$mtry), as.character(best_params$min.node.size), as.character(best_params$splitrule), "TRUE", "0.632"))
  final_model_mean <- ranger(formula = yield ~ genotype + environment, data = df_train, mtry = best_params$mtry, min.node.size = best_params$min.node.size, splitrule = best_params$splitrule, num.trees = num_trees, seed = 123)
  set.seed(123)
  folds <- createFolds(df_train$yield, k = cv_folds)

  # --- اضافه کردن نوار پیشرفت برای محاسبه باقیمانده‌ها ---
  cat("⏳ Calculating residuals for Prediction Intervals...\n")
  pb_res <- progress_bar$new(format = "  Residual CV       [:bar] :percent eta: :eta", total = cv_folds, clear = FALSE, width = 60)
  all_residuals <- unlist(lapply(folds, function(fold) {
    train_data <- df_train[-fold, ]; test_data <- df_train[fold, ]
    temp_model <- ranger(yield ~ genotype + environment, data = train_data, mtry = best_params$mtry, min.node.size = best_params$min.node.size, splitrule = best_params$splitrule, num.trees = 1000)
    preds <- predict(temp_model, test_data)$predictions
    pb_res$tick() # به‌روزرسانی نوار پیشرفت
    return(test_data$yield - preds)
  }))
  cat("✅ Residual calculation complete.\n")

  residual_quantiles <- quantile(all_residuals, probs = c(0.08, 0.92))
  train_preds_mean <- predict(final_model_mean, df_train)$predictions
  train_lower_pi <- train_preds_mean + residual_quantiles[1]
  train_upper_pi <- train_preds_mean + residual_quantiles[2]
  train_metrics <- data.frame(Metric = c("RMSE", "MAE", "R-squared", "PICP of PI"), Value = c(sqrt(mean((df_train$yield - train_preds_mean)^2)), mean(abs(df_train$yield - train_preds_mean)), cor(df_train$yield, train_preds_mean)^2, mean(df_train$yield >= train_lower_pi & df_train$yield <= train_upper_pi)))
  mean_predictions <- predict(final_model_mean, df_analysis)$predictions
  df_analysis$predicted_yield <- mean_predictions
  df_analysis$lower_pi <- mean_predictions + residual_quantiles[1]
  df_analysis$upper_pi <- mean_predictions + residual_quantiles[2]
  comparison_table <- df_analysis %>% select(environment, genotype, rep, yield, predicted_yield, lower_pi, upper_pi) %>% mutate(across(where(is.numeric), ~round(., 2)))
  observed <- df_analysis$yield; predicted <- df_analysis$predicted_yield
  picp_val <- mean(observed >= df_analysis$lower_pi & observed <= df_analysis$upper_pi)
  mpiw_val <- mean(df_analysis$upper_pi - df_analysis$lower_pi)
  stats_summary <- data.frame(Metric = c("RMSE", "MAE", "R-squared", "PICP of PI", "MPIW", "Mean Observed Yield", "Mean Predicted Yield", "SD Observed", "SD Predicted", "Median Observed", "Median Predicted", "Q1 Observed", "Q1 Predicted", "Q3 Observed", "Q3 Predicted"), Value = c(sqrt(mean((observed-predicted)^2)), mean(abs(observed-predicted)), cor(observed,predicted)^2, picp_val, mpiw_val, mean(observed), mean(predicted), sd(observed), sd(predicted), median(observed), median(predicted), quantile(observed, 0.25), quantile(predicted, 0.25), quantile(observed, 0.75), quantile(predicted, 0.75)))
  density_data <- df_analysis %>% select(yield, predicted_yield) %>% pivot_longer(cols = everything(), names_to = "DataType", values_to = "Yield") %>% mutate(DataType = ifelse(DataType == "yield", "Observed", "Predicted"))
  p_density <- ggplot(density_data, aes(x = Yield, fill = DataType)) + geom_density(alpha = 0.7) + scale_fill_manual(values = c("Observed" = "skyblue", "Predicted" = "salmon")) + labs(title = "Density plot of the Observed data vs. Predicted Yields on Analysis Data", x = "Yield", y = "Density", fill = "Data Type") + theme_minimal(base_size = 14)

  return(list(
    hyperparameters = kable(final_hyperparams_table, format = "pipe", caption = "Table: Final Hyperparameters"),
    training_performance = kable(train_metrics, format = "pipe", digits = 4, caption = "Table: Model Evaluation on Training Data"),
    analysis_comparison_sample = kable(head(comparison_table, 15), format = "pipe", caption = "Table: Sample Comparison of Observed vs. Predicted Yields"),
    analysis_summary_stats = kable(stats_summary, format = "pipe", digits = 4, caption = "Table: Model Performance Metrics on Training Data and Summary Statistics for Predictions on Analysis Data"),
    analysis_density_plot = p_density,
    final_model = final_model_mean,
    best_params = best_params,
    df_train = df_train,
    df_analysis = df_analysis
  ))
}
