# Supplementary material for: ProbStab: A probabilistic ML-assisted pipeline for genotype performance, stability, and risk evaluation in multi-environment trials
Source: PLoS One. 2026 Jul 10;21(7):e0352098. doi: 10.1371/journal.pone.0352098 (PMC13354077; doi:10.1371/journal.pone.0352098)
Supplement: S3 File — (GZ) [file pone.0352098.s013.gz › ProbStab/perform_anova.R]

#' Perform Classical ANOVA
#'
#' Conducts a classical ANOVA on observed data and performs a Fisher's LSD test.
#'
#' @param observed_data The data frame containing the observed trial data.
#' @param alpha The significance level for the LSD test.
#' @return A list containing kable-formatted ANOVA and LSD test result tables.
#' @importFrom stats aov anova
#' @importFrom agricolae LSD.test
#' @importFrom tibble rownames_to_column
#' @import dplyr
#' @export
perform_anova <- function(observed_data, alpha = 0.05) {
  cat("\n\n--- Performing Classical ANOVA on Observed Data (RCBD Model) ---\n")
  if (!all(c("yield", "genotype", "environment", "rep") %in% names(observed_data))) {
    stop("Input data must contain 'yield', 'genotype', 'environment', and 'rep' columns.")
  }
  observed_data <- observed_data %>%
    mutate(across(c(genotype, environment, rep), as.factor))
  cat("⏳ Running Corrected ANOVA model: yield ~ environment + rep:environment + genotype + environment:genotype...\n")
  aov_model <- aov(yield ~ environment + rep:environment + genotype + environment:genotype, data = observed_data)
  anova_table_raw <- anova(aov_model)
  ss_gegxe <- anova_table_raw["environment", "Sum Sq"] +
    anova_table_raw["genotype", "Sum Sq"] +
    anova_table_raw["environment:genotype", "Sum Sq"]
  anova_table_with_perc <- anova_table_raw %>%
    rownames_to_column("Source") %>%
    mutate(`% Variation` = case_when(
      Source %in% c("environment", "genotype", "environment:genotype") ~ (`Sum Sq` / ss_gegxe) * 100,
      TRUE ~ NA_real_
    ))
  anova_table_final <- anova_table_with_perc %>%
    mutate(Source = recode(Source, "environment:rep" = "Replication within E"),
           order_col = factor(Source, levels = c("environment", "Replication within E", "genotype", "environment:genotype", "Residuals"))) %>%
    arrange(order_col) %>%
    select(-order_col)
  cat("✅ ANOVA model computed.\n")
  cat("⏳ Performing Fisher's LSD test for genotype means...\n")
  lsd_results <- tryCatch({
    agricolae::LSD.test(aov_model, "genotype", alpha = alpha, console = FALSE)
  }, error = function(e) {
    warning(paste("LSD test could not be performed:", e$message))
    return(NULL)
  })
  cat("✅ Post-hoc test completed.\n")
  lsd_groups_kable <- NULL
  if (!is.null(lsd_results)) {
    lsd_groups_kable <- kable(lsd_results$groups, format = "pipe", caption = "LSD Test Results for Genotype Mean Comparison")
  }
  return(list(
    anova_table_kable = kable(anova_table_final, format = "pipe", digits = 4, caption = "ANOVA Results"),
    lsd_groups_kable = lsd_groups_kable
  ))
}
