# Supplementary material for: ProbStab: A probabilistic ML-assisted pipeline for genotype performance, stability, and risk evaluation in multi-environment trials
Source: PLoS One. 2026 Jul 10;21(7):e0352098. doi: 10.1371/journal.pone.0352098 (PMC13354077; doi:10.1371/journal.pone.0352098)
Supplement: S3 File — (GZ) [file pone.0352098.s013.gz › ProbStab/prob_stab_pipe.R]

#' Probabilistic Stability and Performance Analysis
#'
#' Conducts a stability analysis using bootstrapping to calculate probabilities of
#' superior performance, stability, and a joint probability of both.
#'
#' @param model_results The list object returned by `ml_tcp_pipe`.
#' @param boot_reps The number of bootstrap replications.
#' @param top_geno_frac The fraction of genotypes to be considered "superior".
#' @param output_csv_name The filename for the output summary CSV file.
#' @return A list containing the final summary table and associated ggplot objects.
#' @importFrom tidyr pivot_wider
#' @importFrom tibble column_to_rownames
#' @importFrom ggrepel geom_text_repel
#' @importFrom utils write.csv
#' @import dplyr
#' @import ggplot2
#' @export
prob_stab_pipe <- function(model_results,
                           boot_reps = 100,
                           top_geno_frac = 0.20,
                           output_csv_name = "Genotype_Joint_Performance_Stability_Summary.csv") {
  final_model_mean <- model_results$final_model
  best_params <- model_results$best_params
  df_train <- model_results$df_train
  df_analysis <- model_results$df_analysis
  genos <- levels(df_analysis$genotype)
  envs <- levels(df_analysis$environment)
  full_grid <- expand.grid(genotype = genos, environment = envs)
  full_grid$predicted_yield <- predict(final_model_mean, data = full_grid)$predictions
  calc_shukla_corrected <- function(data) {
    g <- length(unique(data$genotype)); e <- length(unique(data$environment))
    if (g < 3 || e < 2) { return(data.frame(genotype = unique(data$genotype), shukla_var = NA_real_)) }
    Y_matrix <- data %>% pivot_wider(names_from = environment, values_from = predicted_yield) %>% column_to_rownames("genotype") %>% as.matrix()
    G_means <- rowMeans(Y_matrix); E_means <- colMeans(Y_matrix); grand_mean <- mean(Y_matrix)
    GE_resid <- Y_matrix - matrix(G_means, nrow = g, ncol = e) - matrix(rep(E_means, each = g), nrow = g) + grand_mean
    SS_GE <- sum(GE_resid^2)
    sigma2_shukla <- numeric(g)
    for (i in 1:g) {
      term <- sum((Y_matrix[i, ] - G_means[i] - E_means + grand_mean)^2)
      sigma2_shukla[i] <- (g / ((e - 1) * (g - 2))) * term - SS_GE / ((g - 1) * (g - 2) * (e - 1))
    }
    data.frame(genotype = rownames(Y_matrix), shukla_var = sigma2_shukla)
  }
  shukla_stability <- calc_shukla_corrected(full_grid)
  genotype_ranking <- full_grid %>% group_by(genotype) %>% summarise(mean_pred_yield = mean(predicted_yield))
  set.seed(123)
  B <- boot_reps
  n_top <- ceiling(top_geno_frac * length(genos))
  perf_boot_matrix <- matrix(0, nrow = length(genos), ncol = B, dimnames = list(genos, NULL))

  cat("--- Calculating Probabilistic Metrics ---\n")
  pb1 <- progress_bar$new(format = "  Prob. Performance [:bar] :percent eta: :eta", total = B, clear = FALSE, width = 60)
  for (b in 1:B) {
    sample_data <- df_train[sample(nrow(df_train), replace = TRUE), ]
    rf_b <- ranger(yield ~ genotype + environment, data = sample_data, mtry = best_params$mtry, min.node.size = best_params$min.node.size, splitrule = best_params$splitrule, num.trees = 500, seed = b)
    grid_b_preds <- predict(rf_b, data = full_grid)$predictions
    avg_yield_b <- data.frame(genotype = full_grid$genotype, preds = grid_b_preds) %>% group_by(genotype) %>% summarise(mean_yield = mean(preds))
    top_genos <- avg_yield_b %>% arrange(desc(mean_yield)) %>% slice_head(n = n_top) %>% pull(genotype)
    perf_boot_matrix[as.character(top_genos), b] <- 1
    pb1$tick()
  }

  prob_performance_df <- data.frame(genotype = names(rowMeans(perf_boot_matrix)), Superior_performance_prob = rowMeans(perf_boot_matrix))
  stab_boot_matrix <- matrix(0, nrow = length(genos), ncol = B, dimnames = list(genos, NULL))

  pb2 <- progress_bar$new(format = "  Prob. Stability   [:bar] :percent eta: :eta", total = B, clear = FALSE, width = 60)
  for (b in 1:B) {
    sample_data <- df_train[sample(nrow(df_train), replace = TRUE), ]
    rf_b <- ranger(yield ~ genotype + environment, data = sample_data, mtry = best_params$mtry, min.node.size = best_params$min.node.size, splitrule = best_params$splitrule, num.trees = 500, seed = b)
    grid_b <- full_grid[, c("genotype", "environment")]
    grid_b$predicted_yield <- predict(rf_b, data = grid_b)$predictions
    stab_b <- calc_shukla_corrected(grid_b)
    if (!is.null(stab_b) && nrow(stab_b) > 0 && "shukla_var" %in% names(stab_b)) {
      top_stable_genos <- stab_b %>% arrange(shukla_var) %>% slice_head(n = n_top) %>% pull(genotype)
      stab_boot_matrix[as.character(top_stable_genos), b] <- 1
    }
    pb2$tick()
  }

  prob_stability_df <- data.frame(genotype = names(rowMeans(stab_boot_matrix)), Superior_stability_prob = rowMeans(stab_boot_matrix))
  combined_boot <- matrix(0, nrow = length(genos), ncol = B, dimnames = list(genos, NULL))

  pb3 <- progress_bar$new(format = "  Prob. Joint       [:bar] :percent eta: :eta", total = B, clear = FALSE, width = 60)
  for (b in 1:B) {
    sample_data <- df_train[sample(nrow(df_train), replace = TRUE), ]
    rf_b <- ranger(yield ~ genotype + environment, data = sample_data, mtry = best_params$mtry, min.node.size = best_params$min.node.size, splitrule = best_params$splitrule, num.trees = 500, seed = b)
    grid_b <- expand.grid(genotype = genos, environment = envs)
    grid_b$predicted_yield <- predict(rf_b, data = grid_b)$predictions
    avg_perf <- grid_b %>% group_by(genotype) %>% summarise(mean_yield = mean(predicted_yield), .groups = "drop")
    top_perf <- avg_perf %>% arrange(desc(mean_yield)) %>% slice_head(n = n_top) %>% pull(genotype)
    stab_b <- calc_shukla_corrected(grid_b)
    if (!is.null(stab_b) && nrow(stab_b) > 0 && "shukla_var" %in% names(stab_b)) {
      top_stab <- stab_b %>% arrange(shukla_var) %>% slice_head(n = n_top) %>% pull(genotype)
      common_genos <- intersect(top_perf, top_stab)
      if (length(common_genos) > 0) {
        combined_boot[as.character(common_genos), b] <- 1
      }
    }
    pb3$tick()
  }
  cat("✅ Probabilistic metrics calculated.\n")

  prob_combined_df <- data.frame(genotype = rownames(combined_boot), Joint_superior_perf_stability_prob = round(rowMeans(combined_boot), 2))
  final_summary_table <- genotype_ranking %>%
    left_join(prob_performance_df, by = "genotype") %>%
    left_join(shukla_stability, by = "genotype") %>%
    left_join(prob_stability_df, by = "genotype") %>%
    left_join(prob_combined_df, by = "genotype") %>%
    select(genotype, mean_pred_yield, Superior_performance_prob, Superior_stability_prob, Joint_superior_perf_stability_prob) %>%
    arrange(desc(Joint_superior_perf_stability_prob), desc(mean_pred_yield)) %>%
    mutate(across(where(is.numeric), ~round(., 2)))
  write.csv(final_summary_table, output_csv_name, row.names = FALSE)
  plot_theme <- theme_minimal() + theme(axis.text.x = element_text(angle = 45, hjust = 1, size = 10), plot.title = element_text(size = 14, face = "bold"))
  p1_data <- final_summary_table %>% arrange(desc(mean_pred_yield)) %>% mutate(genotype = factor(genotype, levels = genotype))
  p1 <- ggplot(p1_data, aes(x = genotype, y = mean_pred_yield)) + geom_segment(aes(xend = genotype, y = 0, yend = mean_pred_yield), color = "grey") + geom_point(color = "steelblue", size = 2.5) + labs(title = "Mean Predicted Yield", y = "Yield", x = "") + plot_theme
  p2_data <- final_summary_table %>% arrange(desc(Superior_performance_prob)) %>% mutate(genotype = factor(genotype, levels = genotype))
  p2 <- ggplot(p2_data, aes(x = genotype, y = Superior_performance_prob)) + geom_segment(aes(xend = genotype, y = 0, yend = Superior_performance_prob), color = "grey") + geom_point(color = "darkgreen", size = 2.5) + labs(title = "Probability of Superior Performance", y = "Probability", x = "") + plot_theme
  p3_data <- final_summary_table %>% arrange(desc(Superior_stability_prob)) %>% mutate(genotype = factor(genotype, levels = genotype))
  p3 <- ggplot(p3_data, aes(x = genotype, y = Superior_stability_prob)) + geom_segment(aes(xend = genotype, y = 0, yend = Superior_stability_prob), color = "grey") + geom_point(color = "darkorange", size = 2.5) + labs(title = "Probability of Superior Stability", y = "Probability", x = "Genotypes") + plot_theme
  p4_data <- final_summary_table %>% arrange(desc(Joint_superior_perf_stability_prob)) %>% mutate(genotype = factor(genotype, levels = genotype))
  p4 <- ggplot(p4_data, aes(x = genotype, y = Joint_superior_perf_stability_prob)) + geom_segment(aes(xend = genotype, y = 0, yend = Joint_superior_perf_stability_prob), color = "grey") + geom_point(color = "darkblue", size = 2.5) + labs(title = "Joint Probability of Superior Performance & Stability", y = "Joint Probability", x = "Genotypes") + plot_theme


  mean_perf_prob <- mean(final_summary_table$Superior_performance_prob, na.rm = TRUE)
  mean_stab_prob <- mean(final_summary_table$Superior_stability_prob, na.rm = TRUE)

  p_scatter <- ggplot(final_summary_table, aes(x = Superior_performance_prob, y = Superior_stability_prob)) +
    geom_vline(xintercept = mean_perf_prob, linetype = "dashed", color = "grey50") +
    geom_hline(yintercept = mean_stab_prob, linetype = "dashed", color = "grey50") +
    geom_point(aes(color = Joint_superior_perf_stability_prob, size = Joint_superior_perf_stability_prob), alpha = 0.8) +
    scale_color_viridis_c(name = "Joint Prob.") +
    scale_size_continuous(guide = "none") +
    geom_text_repel(aes(label = genotype), max.overlaps = 15, size = 3.5,
                    data = . %>% arrange(desc(Joint_superior_perf_stability_prob)) %>% head(10)) +
    labs(title = "Probability of Superior Performance vs. Superior Stability",
         subtitle = "Ideal genotypes are in the top-right quadrant",
         x = "Probability of Superior Performance",
         y = "Probability of Superior Stability") +
    theme_minimal(base_size = 12) +
    theme(legend.position = "right")

  return(list(
    final_summary_table = final_summary_table,
    final_summary_table_kable = kable(final_summary_table, format = "pipe", caption = "Genotype Performance and Stability Probabilities Results"),
    plot_yield = p1,
    plot_prob_performance = p2,
    plot_prob_stability = p3,
    plot_prob_joint = p4,
    plot_Superior_performance_prob_vs_Superior_stability_prob = p_scatter
  ))
}
