# Supplementary material for: ProbStab: A probabilistic ML-assisted pipeline for genotype performance, stability, and risk evaluation in multi-environment trials
Source: PLoS One. 2026 Jul 10;21(7):e0352098. doi: 10.1371/journal.pone.0352098 (PMC13354077; doi:10.1371/journal.pone.0352098)
Supplement: S3 File — (GZ) [file pone.0352098.s013.gz › ProbStab/risk_potential_pipe.R]

#' Genotype Risk and Potential Analysis
#'
#' Assesses the risk and potential of genotypes through bootstrapping.
#'
#' @param model_results The list object returned by `ml_tcp_pipe`.
#' @param boot_reps_ci The number of bootstrap replications.
#' @return A list containing kable-formatted tables for risk and potential.
#' @import dplyr
#' @export
risk_potential_pipe <- function(model_results, boot_reps_ci = 50) {
  best_params <- model_results$best_params
  df_train <- model_results$df_train
  df_analysis <- model_results$df_analysis
  final_model_mean <- model_results$final_model
  genos <- levels(df_analysis$genotype)
  envs <- levels(df_analysis$environment)
  full_grid <- expand.grid(genotype = genos, environment = envs)
  full_grid$predicted_yield <- predict(final_model_mean, data = full_grid)$predictions
  genotype_ranking <- full_grid %>% group_by(genotype) %>% summarise(mean_pred_yield = mean(predicted_yield))
  set.seed(456); B_ci <- boot_reps_ci
  yield_matrix <- matrix(NA, nrow = length(genos), ncol = B_ci, dimnames = list(genos, NULL))

  cat("--- Calculating Risk and Potential Metrics ---\n")
  pb_risk <- progress_bar$new(format = "  Risk/Potential    [:bar] :percent eta: :eta", total = B_ci, clear = FALSE, width = 60)
  for (b in 1:B_ci) {
    sample_data <- df_train[sample(nrow(df_train), replace = TRUE), ]
    rf_b <- ranger(yield ~ genotype + environment, data = sample_data, mtry = best_params$mtry, min.node.size = best_params$min.node.size, splitrule = best_params$splitrule, num.trees = 500, seed = b)
    grid_preds_b <- predict(rf_b, data = full_grid)$predictions
    avg_preds_b <- tapply(grid_preds_b, full_grid$genotype, mean)
    yield_matrix[, b] <- avg_preds_b[rownames(yield_matrix)]
    pb_risk$tick()
  }
  cat("✅ Risk and potential metrics calculated.\n")

  risk_stats <- apply(yield_matrix, 1, function(x) {
    valid_values <- x[!is.na(x)]; if(length(valid_values)<2) return(NA_real_) else return(quantile(valid_values, 0.05))
  })
  risk_df <- data.frame(genotype=names(risk_stats), yield_at_5_percentile=unname(risk_stats))
  risk_summary <- genotype_ranking %>% left_join(risk_df, by="genotype") %>%
    select(genotype, mean_pred_yield, yield_at_5_percentile) %>% arrange(desc(yield_at_5_percentile)) %>%
    mutate(across(where(is.numeric), ~round(., 2)))

  risk_stats_80th <- apply(yield_matrix, 1, function(x) {
    valid_values <- x[!is.na(x)]; if(length(valid_values)<2) return(NA_real_) else return(quantile(valid_values, 0.80))
  })
  desirable_yield_threshold <- mean(risk_stats_80th, na.rm=TRUE)
  prob_reaching_desirable <- apply(yield_matrix, 1, function(x) {
    valid_values <- x[!is.na(x)]; if(length(valid_values)==0) return(NA_real_) else mean(valid_values >= desirable_yield_threshold)
  })
  df_80th <- data.frame(genotype=names(risk_stats_80th), yield_at_80_percentile=unname(risk_stats_80th))
  df_prob <- data.frame(genotype=names(prob_reaching_desirable), prob_reaching_high_yield=unname(prob_reaching_desirable))
  desirable_yield_summary <- genotype_ranking %>% left_join(df_80th, by="genotype") %>% left_join(df_prob, by="genotype") %>%
    select(genotype, mean_pred_yield, yield_at_80_percentile, prob_reaching_high_yield) %>%
    arrange(desc(prob_reaching_high_yield)) %>%
    mutate(across(where(is.numeric), ~round(., 2)))

  return(list(
    risk_summary_table = kable(risk_summary, format = "pipe", digits = 2, caption = "Genotype Risk Summary (5th Percentile Yield)"),
    potential_summary_table = kable(desirable_yield_summary, format = "pipe", digits = 2, caption = "Genotype Potential Summary (Prob. Reaching High Yield)"),
    yield_matrix = yield_matrix,
    genotype_ranking = genotype_ranking
  ))
}
